# Supplementary material for: Predictive Microbial Markers Distinguish Responders and Non-Responders to Adalimumab: A Step Toward Precision Medicine in Ulcerative Colitis
Source: Microorganisms. 2025 Aug 20;13(8):1941. doi: 10.3390/microorganisms13081941 (PMC12388438; doi:10.3390/microorganisms13081941)
Supplement: Supplementary file 1 [file microorganisms-13-01941-s001.zip]

Archive with 1 entries (1 files):
- microorganisms-3744924-SI.pdf
